# Supplementary material for: Describing Unmet Supportive Care Needs among Young Adults with Cancer (25–39 Years) and the Relationship with Health-Related Quality of Life, Psychological Distress, and Illness Cognitions
Source: J Clin Med. 2021 Sep 28;10(19):4449. doi: 10.3390/jcm10194449 (PMC8509768; doi:10.3390/jcm10194449)
Supplement: Supplementary file 1 [file jcm-10-04449-s001.zip]

Archive with 2 entries (2 files):
- Supplementary Material S1. Service Needs Questionnaire.pdf
- Supplementary Material S2. Details of model fit and selection.pdf
